# Supplementary material for: Sustainable Microbial and Heavy Metal Reduction in Water Purification Systems Based on PVA/IC Nanofiber Membrane Doped with PANI/GO
Source: Polymers (Basel). 2022 Apr 11;14(8):1558. doi: 10.3390/polym14081558 (PMC9025637; doi:10.3390/polym14081558)
Supplement: Supplementary file 1 [file polymers-14-01558-s001.zip]

Archive with 1 entries (1 files):
- polymers-1646501-supplementary.pdf
